# Supplementary material for: Biotechnological Key Genes of the Rhodococcus erythropolis MGMM8 Genome: Genes for Bioremediation, Antibiotics, Plant Protection, and Growth Stimulation
Source: Microorganisms. 2023 Dec 31;12(1):88. doi: 10.3390/microorganisms12010088 (PMC10819586; doi:10.3390/microorganisms12010088)
Supplement: Supplementary file 1 [file microorganisms-12-00088-s001.zip]

Archive with 1 entries (1 files):
- microorganisms-2727551-supplementary.pdf
